# Supplementary material for: Enhancing the Mn-Removal Efficiency of Acid-Mine Bacterial Consortium: Performance Optimization and Mechanism Study
Source: Microorganisms. 2023 Aug 30;11(9):2185. doi: 10.3390/microorganisms11092185 (PMC10535970; doi:10.3390/microorganisms11092185)
Supplement: Supplementary file 1 [file microorganisms-11-02185-s001.zip]

Archive with 1 entries (1 files):
- microorganisms-2564054-supplementary.pdf
